# Supplementary material for: Multiregional blood-brain barrier phenotyping identifies the prefrontal cortex as the most vulnerable region to ageing in mice
Source: Brain Commun. 2025 Sep 10;7(5):fcaf332. doi: 10.1093/braincomms/fcaf332 (PMC12455408; doi:10.1093/braincomms/fcaf332)
Supplement: fcaf332_Supplementary_Data [file fcaf332_supplementary_data.zip]

Archive with 2 entries (2 files):
- Supplementary_Figures.pdf
- Supplementary_Table_1.xlsx
