# Supplementary material for: Multiregional blood-brain barrier phenotyping identifies the prefrontal cortex as the most vulnerable region to ageing in mice
Source: Brain Commun. 2025 Sep 10;7(5):fcaf332. doi: 10.1093/braincomms/fcaf332 (PMC12455408; doi:10.1093/braincomms/fcaf332)
Supplement: fcaf332_Supplementary_Data [file fcaf332_supplementary_data.zip › Supplementary_Table_1.xlsx]

## Sheet: Sheet1
LMM code	lmer(measurement ~ Group * Sex + (1 | Sample), data = data)
Fixed effects	Group (age), sex	Important note: for transmission electron microscopy data, female and male samples were procesed at different times. Thus, sex and batch interaction with age cannot be statistically discerned. For experiments with confocal microscopy samples from both sexes were processed in paralel.
Random effects	Sample (mouse)
	p-value (sig. results in bold)
Confocal microscopy	PFC	with age*sex interaction		HC	with age*sex interaction		CC	with age*sex interaction
	Claudin-5			Claudin-5			Claudin-5
	Age	0.2592		Age	0.3983		Age	0.2592
	Sex	0.8395		Sex	0.8529		Sex	0.8395
	Age*sex	0.1473		Age*sex	0.4252		Age*sex	0.1473
	Caveolin-1			Caveolin-1			Caveolin-1
	Age	0.001891		Age	0.3249		Age	0.291756
	Sex	0.02501		Sex	0.0282		Sex	0.002287
	Age*sex	0.98618		Age*sex	0.0282		Age*sex	0.857
	Cadaverine			Cadaverine			Cadaverine
	Age	0.0655		Age	0.7952		Age	0.437
	Sex	0.8502		Sex	0.7954		Sex	0.9633
	Age*sex	0.4092		Age*sex	0.2456		Age*sex	0.9191
Electron microscopy	PFC	with age*sex/bacth interaction		HC	with age*sex/batch interaction		CC	with age*sex/batch interaction
	TJ tortuosity			TJ tortuosity			TJ tortuosity
	Age	0.9767		Age	0.4919		Age	0.2735
	Sex/bacth	0.6697		Sex/bacth	0.1076		Sex/bacth	0.9639
	Age*sex/batch	0.7149		Age*sex/batch	0.7024		Age*sex/batch	0.1676
	EF BM			EF BM			EF BM
	Age	0.05129		Age	0.4512		Age	0.4406
	Sex/bacth	0.72869		Sex/bacth	0.5751		Sex/bacth	0.9492
	Age*sex/batch	0.51945		Age*sex/batch	0.9448		Age*sex/batch	0.9661
	EF area			EF area			EF area
	Age	0.009837		Age	0.6518		Age	0.2039
	Sex/bacth	0.010523		Sex/bacth	0.6349		Sex/bacth	0.8787
	Age*sex/batch	0.323055		Age*sex/batch	0.7835		Age*sex/batch	0.3717
